# Supplementary material for: Carbon Ion Irradiation Downregulates Notch Signaling in Glioma Cell Lines, Impacting Cell Migration and Spheroid Formation
Source: Cells. 2022 Oct 24;11(21):3354. doi: 10.3390/cells11213354 (PMC9655483; doi:10.3390/cells11213354)
Supplement: Supplementary file 1 [file cells-11-03354-s001.zip]

Archive with 1 entries (1 files):
- cells-1895497-supplementary.pdf
